# Supplementary material for: Cellulose Nanocrystals as Template for Improving the Crystallinity of Two-Dimensional Covalent Organic Framework Films
Source: Polymers (Basel). 2021 May 13;13(10):1561. doi: 10.3390/polym13101561 (PMC8152767; doi:10.3390/polym13101561)
Supplement: Supplementary file 1 [file polymers-13-01561-s001.zip]

Archive with 1 entries (1 files):
- polymers-1181989-supplementary.pdf
